# Supplementary material for: Phosphoinositide-binding proteins mark, shape and functionally modulate highly-diverged endocytic compartments in the parasitic protist Giardia lamblia
Source: PLoS Pathog. 2020 Feb 24;16(2):e1008317. doi: 10.1371/journal.ppat.1008317 (PMC7058353; doi:10.1371/journal.ppat.1008317)
Supplement: S1 Table — (XLSX) [file ppat.1008317.s007.xlsx]

## Sheet: Export Summary Tables S1-S7
	This document was exported from Numbers. Each table was converted to an Excel worksheet. All other objects on each Numbers sheet were placed on separate worksheets. Please be aware that formula calculations may differ in Excel.
	Numbers Sheet Name	Numbers Table Name	Excel Worksheet Name			Color Code
	Table S1: GlPXD1					Bait
		Table S1. Proteins identified in the interactome of GlPXD1	Table S1_ GlPXD1 - Table S1. Pr			Clathrin assemblies
	Table S2: GlPXD2					hypothetical protein
		Table S2. Proteins identified in the interactome of GlPXD2	Table S2_ GlPXD2 - Table S2. Pr			PIP-binding proteins
	Table S3: GlPXD3					SNARE-related protein
		Table S3. Proteins identified in the interactome of GlPXD3	Table S3_ GlPXD3 - Table S3. Pr			Rab
	Table S4: GlPXD4					Giardin
		Table S4. Proteins identified in the interactome of GlPXD4	Table S4_ GlPXD4 - Table S4. Pr			Tubulin
	Table S5: GlPXD6					Proteasome-related protein
		Table S5. Proteins identified in the interactome of GlPXD6	Table S5_ GlPXD6 - Table S5. Pr			Enzyme
	Table S6: GlFYVE					Kinase
		Table S6. Proteins identified in the interactome of GlFYVE	Table S6_ GlFYVE - Table S6. Pr			Ribosomal protein
	Table S7: GlNECAP1					Protein 21.1
		Table S7. Proteins identified in the interactome of GlNECAP1	Table S7_ GlNECAP1 - Table S7.			Uncategorised protein

## Sheet: Table S1_ GlPXD1 - Table S1
	Supplementary Table 1 GL50803_7723 GlPXD1
			bait specific spectral counts at given stringency parameters		bait specific exclusive spectral counts at given stringency parameters		InterProScan prediction	GO	HHPRED best hit (Probability E-value)
	ORF number	Annotation	95_2_95	95_2_50	95_2_95	95_2_50
			Gl50803_7723	Gl50803_7723	Gl50803_7723	Gl50803_7723
	GL50803_7723	Hypothetical protein	38	86	38	86
	GL50803_102108	Clathrin heavy chain	69	111	69
	GL50803_4259	hypothetical protein	7	13	7	13
	GL50803_21423	Beta adaptin	21	38	21	38
	GL50803_17304	Alpha Adaptin		7		7
	GL50803_8917	Mu adaptin	4	7	4	7
	GL50803_14373	Dynamin (dynamin)		3		3
	GL50803_16595	Liver stage antigen-like protein		3		3
	GL50803_21628	hypothetical protein		11		11	-	-	Antitoxin RelB3 3BPQ_A (80.35/4.7)
	GL50803_115337	hypothetical protein	9	10	9	10	Ubiquitin-like domain family	GO:0005515 protein binding	UV excision repair protein RAD23 1OQY_A (98.6/1.2e-9)
	GL50803_9861	hypothetical protein		8			-	-	Antitoxin RelB3 3BPQ_A (82.91/3.2)
	GL50803_8627	hypothetical protein		4		4	-	-	RNA splicing 5XJC_V (94.57/0.016)
	GL50803_15251	hypothetical protein		4		4	-	-	Nuclear pore complex protein 5IJO_Y (96.1/0.07)
	GL50803_16659	hypothetical protein	3	3	3	3	Proteasome component domain (PCI)	-	26 proteasome subunit 3JCK_B (100/7.8e-32)
	GL50803_15454	hypothetical protein		3		3	Non-cytoplasmic domain	-	26 proteasome subunit 3JCK_A (96.97/0.0016)
	GL50803_11434	20S proteasome alpha subunit 2		3		3
	GL50803_4365	26S protease regulatory subunit 6A	3	4	3	4
	GL50803_86683	26S protease regulatory subunit 7		4		4
	GL50803_21331	26S protease regulatory subunit 7		3		3
	GL50803_17106	26S protease regulatory subunit 8	4	7	4	7
	GL50803_91643	26S proteasome regulatory subunit, putative		3		3
	GL50803_7110	Ubiquitin		9		9
	GL50803_9779	UPL-1		3		3
	GL50803_17230	Gamma giardin		7		7
	GL50803_114787	Alpha-7.3 giardin		5		5
	GL50803_4812	Beta-giardin		4
	GL50803_103676	Alpha-tubulin		3		3
	GL50803_101291	Beta tubulin	3	5	3	5
	GL50803_16867	AAA family ATPase	6	8	6	8
	GL50803_93358	Alcohol dehydrogenase	20	12
	GL50803_11043	Fructose-bisphosphate aldolase	4	3
	GL50803_9115	Glucose-6-phosphate isomerase		3		3
	GL50803_21942	NADP-specific glutamate dehydrogenase		6		6
	GL50803_93548	Phospholipase B		5		5
	GL50803_15983	Prolyl-tRNA synthetase	3	6	3	6
	GL50803_9413	Protein disulfide isomerase PDI2	3	4	3	4
	GL50803_32312	Protein phosphatase 2C	3	3	3	3
	GL50803_17063	Pyruvate-flavodoxin oxidoreductase		3		3
	GL50803_7439	Ser/Thr phosphatase 2A, 65kDa reg sub A		6		6
	GL50803_113553	Kinase, NEK		3		3
	GL50803_17054	Acidic ribosomal protein P0	5	7
	GL50803_16086	Ribosomal protein L2		6		6
	GL50803_16525	Ribosomal protein L3	7	11	7	11
	GL50803_17547	Ribosomal protein L4	22	21
	GL50803_17395	Ribosomal protein L5		3		3
	GL50803_17121	Bip (BiP)	43	20
	GL50803_13747	C4 group specific protein		5		5
	GL50803_15148	Chaperone protein dnaJ	3	7	3	7
	GL50803_9808	Chaperone protein DnaJ subfamily A		4		4
	GL50803_17483	Chaperone protein DnaJ subfamily B		3		3
	GL50803_15591	Coiled-coil protein		3		3
	GL50803_88765	Cytosolic HSP70	14	24	14	24
	GL50803_112304	Elongation factor 1-alpha	45	22
	GL50803_17570	Elongation factor 2		4		4
	GL50803_98054	Heat shock protein HSP 90-alpha	4	7	4	7
	GL50803_21321	High cysteine membrane protein Group 5	3	3	3	3
	GL50803_13864	HSP 90-alpha	3	4	3	4
	GL50803_15106	Importin beta-3-subunit	6	9	6	9
	Gl50803_5795	Leucine-rich repeat protein	3		3
	GL50803_10577	Nucleolar protein NOP5		4		4
	GL50803_17060	Protein 21.1		3		3
	GL50803_27925	Protein 21.1		4		4
	GL50803_32778	Protein 21.1		3		3
	GL50803_9030	Protein 21.1		8
	GL50803_10255	Translation initiation factor eIF-4A, putative		3		3
