# Supplementary material for: Phosphoinositide-binding proteins mark, shape and functionally modulate highly-diverged endocytic compartments in the parasitic protist Giardia lamblia
Source: PLoS Pathog. 2020 Feb 24;16(2):e1008317. doi: 10.1371/journal.ppat.1008317 (PMC7058353; doi:10.1371/journal.ppat.1008317)
Supplement: S2 Table — (XLSX) [file ppat.1008317.s008.xlsx]

## Sheet: Export Summary Tables S1-S7
	This document was exported from Numbers. Each table was converted to an Excel worksheet. All other objects on each Numbers sheet were placed on separate worksheets. Please be aware that formula calculations may differ in Excel.
	Numbers Sheet Name	Numbers Table Name	Excel Worksheet Name			Color Code
	Table S1: GlPXD1					Bait
		Table S1. Proteins identified in the interactome of GlPXD1	Table S1_ GlPXD1 - Table S1. Pr			Clathrin assemblies
	Table S2: GlPXD2					hypothetical protein
		Table S2. Proteins identified in the interactome of GlPXD2	Table S2_ GlPXD2 - Table S2. Pr			PIP-binding proteins
	Table S3: GlPXD3					SNARE-related protein
		Table S3. Proteins identified in the interactome of GlPXD3	Table S3_ GlPXD3 - Table S3. Pr			Rab
	Table S4: GlPXD4					Giardin
		Table S4. Proteins identified in the interactome of GlPXD4	Table S4_ GlPXD4 - Table S4. Pr			Tubulin
	Table S5: GlPXD6					Proteasome-related protein
		Table S5. Proteins identified in the interactome of GlPXD6	Table S5_ GlPXD6 - Table S5. Pr			Enzyme
	Table S6: GlFYVE					Kinase
		Table S6. Proteins identified in the interactome of GlFYVE	Table S6_ GlFYVE - Table S6. Pr			Ribosomal protein
	Table S7: GlNECAP1					Protein 21.1
		Table S7. Proteins identified in the interactome of GlNECAP1	Table S7_ GlNECAP1 - Table S7.			Uncategorised protein

## Sheet: Table S2_ GlPXD2 - Table S2
Supplementary Table 2 GL50803_16595 GlPXD2
		bait specific spectral counts at given stringency parameters		bait specific exclusive spectral counts at given stringency parameters		InterProScan prediction	GO	HHPRED best hit (Probability E-value)
ORF number	Annotation	95_2_95	95_2_50	95_2_95	95_2_50
		Gl50803_16595	Gl50803_16595	Gl50803_16595	Gl50803_16595
GL50803_16595	Liver stage antigen-like protein	365	501	365	501
GL50803_102108	Clathrin heavy chain	65	92	65
GL50803_4259	hypothetical protein		4		4
GL50803_21423	Beta adaptin	18	34	18	34
GL50803_17304	Alpha Adaptin	6	13	6	13
GL50803_8917	Mu adaptin	7	12	7	12
GL50803_5328	Sigma adaptin	3	9	3	9
GL50803_14373	Dynamin (dynamin)		3		3
GL50803_42357	hypothetical protein	8	8	8	8
GL50803_5785	hypothetical protein	5	5	5	5
GL50803_10013	hypothetical protein	4	7	4	7
GL50803_14469	Synaptobrevin-like protein	2	9	2	9
GL50803_17332	hypothetical protein	37	76			WD40-repeat-containing domain superfamily	GO:0005515 protein binding	serine/threonine-protein kinase 5YZV_A (95.38/0.55)
GL50803_9861	hypothetical protein	11	11			-	-	Antitoxin RelB3 3BPQ_A (82.91/3.2)
GL50803_16404	hypothetical protein		4		4	Thioredoxin-like superfamily	-	Protein disulfide-isomerase A5 4I6X_A (99.64/1.4e-17)
GL50803_16507	hypothetical protein		4		4	ClpP/crotonase-like domain superfamily	-	Protein CT_858 3DOR_A (99.94/3.1e-28)
GL50803_16588	hypothetical protein		3		3	Ribosomal protein P1/P2, N-terminal domain	-	60S Acidic Ribosomal Protein P1 4BEH_B (99.92/2.6e-28)
GL50803_21628	hypothetical protein		3		3	-	-	Antitoxin RelB3 3BPQ_A (80.35/4.7)
GL50803_17195	hypothetical protein		2		2	PH-like domain superfamily	GO:0006897 endocytosis GO:0016020 membrane	NECAP1 1TQZ_A (100/4.3e-52)
GL50803_17244	Ribosomal protein L7a	19	23
GL50803_1345	Ribosomal protein L10a	15	20	15	20
GL50803_11247	Ribosomal protein L13a	10	18
GL50803_7999	Ribosomal protein S3	8	14	8	14
GL50803_14827	Ribosomal protein S11	8	13	8	13
GL50803_16387	Ribosomal protein L18a	6	16	6	16
GL50803_10428	Ribosomal protein L10	6	13	6	13
GL50803_14938	Ribosomal protein L12	5	12	5	12
GL50803_16431	Ribosomal protein L19	5	8	5	8
GL50803_4547	Ribosomal protein S9	4	5	4	5
GL50803_4652	Ribosomal protein S16	4	10
GL50803_10091	Ribosomal protein L13	4	6	4	6
GL50803_14622	Ribosomal protein L23	4	6	4	6
GL50803_6133	Ribosomal protein L35a	3	5	3	5
GL50803_7878	Ribosomal protein S14	3
GL50803_12981	Ribosomal protein S5	3	6	3	6
GL50803_14329	Ribosomal protein S7	3	4	3	4
GL50803_15228	Ribosomal protein S15A	3	3	3	3
GL50803_16310	Ribosomal protein L27a	3	5	3	5
GL50803_16525	Ribosomal protein L3	3	8	3	8
GL50803_15520	Ribosomal protein L21		4		4
GL50803_15046	Ribosomal protein L26		3		3
GL50803_5947	Ribosomal protein L35a		5		5
GL50803_17056	Ribosomal protein L9		6		6
GL50803_16652	Ribosomal protein S13		5		5
GL50803_15260	Ribosomal protein S15		3		3
GL50803_6135	Ribosomal protein S17		4		4
GL50803_15551	Ribosomal protein S18		4		4
GL50803_14699	Ribosomal protein S23		4		4
GL50803_10367	Ribosomal protein S24		3		3
GL50803_17054	Acidic ribosomal protein P0	3	7
GL50803_11950	Ribosomal protein L18		3		3
GL50803_8741	Dipeptidyl-peptidase I precursor		3		3
GL50803_17163	Peptidyl-prolyl cis-trans isomerase B precursor	3	4	3	4
GL50803_93938	Triosephosphate isomerase	5	6	5	6
GL50803_17121	Bip (BiP)		16
GL50803_15591	Coiled-protein	5	6	5	6
GL50803_88765	Cytosolic HSP70	10	22	10	22
GL50803_111950	Dynein heavy chain		4		4
GL50803_121045	Histone H2B	4
GL50803_14212	Histone H3		6		6
GL50803_135001	Histone H4	3	4	3	4
GL50803_5795	Leucine-rich repeat protein	7
GL50803_14521	Peroxiredoxin 1	20	25
GL50803_15383	Peroxiredoxin 1		3		3
