# Supplementary material for: Phosphoinositide-binding proteins mark, shape and functionally modulate highly-diverged endocytic compartments in the parasitic protist Giardia lamblia
Source: PLoS Pathog. 2020 Feb 24;16(2):e1008317. doi: 10.1371/journal.ppat.1008317 (PMC7058353; doi:10.1371/journal.ppat.1008317)
Supplement: S3 Table — (XLSX) [file ppat.1008317.s009.xlsx]

## Sheet: Export Summary Tables S1-S7
	This document was exported from Numbers. Each table was converted to an Excel worksheet. All other objects on each Numbers sheet were placed on separate worksheets. Please be aware that formula calculations may differ in Excel.
	Numbers Sheet Name	Numbers Table Name	Excel Worksheet Name			Color Code
	Table S1: GlPXD1					Bait
		Table S1. Proteins identified in the interactome of GlPXD1	Table S1_ GlPXD1 - Table S1. Pr			Clathrin assemblies
	Table S2: GlPXD2					hypothetical protein
		Table S2. Proteins identified in the interactome of GlPXD2	Table S2_ GlPXD2 - Table S2. Pr			PIP-binding proteins
	Table S3: GlPXD3					SNARE-related protein
		Table S3. Proteins identified in the interactome of GlPXD3	Table S3_ GlPXD3 - Table S3. Pr			Rab
	Table S4: GlPXD4					Giardin
		Table S4. Proteins identified in the interactome of GlPXD4	Table S4_ GlPXD4 - Table S4. Pr			Tubulin
	Table S5: GlPXD6					Proteasome-related protein
		Table S5. Proteins identified in the interactome of GlPXD6	Table S5_ GlPXD6 - Table S5. Pr			Enzyme
	Table S6: GlFYVE					Kinase
		Table S6. Proteins identified in the interactome of GlFYVE	Table S6_ GlFYVE - Table S6. Pr			Ribosomal protein
	Table S7: GlNECAP1					Protein 21.1
		Table S7. Proteins identified in the interactome of GlNECAP1	Table S7_ GlNECAP1 - Table S7.			Uncategorised protein

## Sheet: Table S3_ GlPXD3 - Table S3
Supplementary Table 3 GL50803_16596 GlPXD3
		bait specific spectral counts at given stringency parameters		bait specific exclusive spectral counts at given stringency parameters		InterProScan prediction	GO	HHPRED best hit (Probability E-value)
ORF number	Annotation	95_2_95	95_2_50	95_2_95	95_2_50
		Gl50803_16596	Gl50803_16596	Gl50803_16596	Gl50803_16596
GL50803_16596	Hypothetical protein	895	1115	895	1115
GL50803_102108	Clathrin heavy chain	9	26	9
GL50803_21423	Beta adaptin	10	17	10	17
GL50803_17304	Alpha Adaptin	3	8	3	8
GL50803_8917	Mu adaptin		3		3
GL50803_14373	Dynamin (dynamin)	23	31	23	31
GL50803_16811	ZipA	241	326	241	326
GL50803_9605	hypothetical protein	46	59	46	59	P-loop containing nucleoside triphosphate hydrolase	-	Antitoxin RelB3 5GOF_A (99.29/1e-12)
GL50803_41212	hypothetical protein	24	46	24	46	-	-	Myosin 2 heavy chain striated 3JBH_B (99.95/3.6e-18)
GL50803_21628	hypothetical protein	14	23	14	23	-	-	Antitoxin RelB3 3BPQ_A (80.35/4.7)
GL50803_9861	hypothetical protein	11	21			-	-	Antitoxin RelB3 3BPQ_A (82.91/3.2)
GL50803_101278	hypothetical protein	6	12	6	12	-	-	Shikimate kinase 2PT5_B (50.2/19)
GL50803_10882	hypothetical protein	6	8	6	8	-	-	Vacuolar protein sorting-associated protein 75 5YPS_F (92.2/1.2)
GL50803_113133	hypothetical protein	5	11	5	11	ClpP/crotonase-like domain superfamily	-	Protein CT_858 3DOR_A (99.94/1.5e-27)
GL50803_17119	hypothetical protein	5	6	5	6	Putative zinc-RING	-	Protein RUFY3 2DWK_A (86.65/6)
GL50803_103709	hypothetical protein	4	7	4	7	BRO1 domain superfamily	GO:0005515 protein binding	BRO1 domain-containing protein 3R9M_A (98.55/2.9e-8)
GL50803_11720	hypothetical protein	4	7	4	7	Ankyrin repeat-containing domain superfamily	GO:0005515 protein binding	Ankyrin 1N11_A (100/1.2e-32)
GL50803_16504	hypothetical protein	4	6	4	6	-	-	Exocyst complex component EXO84 2D2S_A (72.8/20)
GL50803_17400	hypothetical protein	4	4	4	4	Cyclin PHO80-like	GO:0000079 regulation of cyclin-dependent protein serine/threonine kinase activity GO:0019901 protein kinase binding	Cyclin-dependent protein kinase PHO85 4KRD_B (99.91/2.3e-6)
GL50803_94463	hypothetical protein	4	5	4	5	-	-	Dimethylsulphoniopropionate lyase DddQ 4LA2_A (52.32/60)
GL50803_15499	hypothetical protein	3	4	3	4	Tropomyosin	-	Smooth muscle myosin heavy chain 1I84_V (97.93/0.0021)
GL50803_115478	hypothetical protein		7		7	Ankyrin repeat-containing domain superfamily	GO:0005515 protein binding	Ankyrin 1N11_A (100/7.8e-40)
GL50803_13584	hypothetical protein		3		3	-	-	Smooth muscle myosin heavy chain 1I84_V (97.92/0.024)
GL50803_15251	hypothetical protein		5		5	-	-	Nuclear pore complex protein Nup155 5IJO_Y (96.1/0.07)
GL50803_16717	hypothetical protein		3		3	START-like domain superfamily	GO:0008289 lipid binding	StAR-related lipid transfer protein 3 5I9J_A (99.89/2.5e-25)
GL50803_32999	hypothetical protein		4		4	SMC5, SMC6	-	Smooth muscle myosin heavy chain 1I84_V (97.93/0.0021)
GL50803_4266	hypothetical protein		3		3	-	-	Eukaryotic translation initiation factor 3 5A5T_A (98.99/0.000002)
GL50803_9183	hypothetical protein		3		3	-	-	Pre-mRNA-processing-splicing factor 8 5XJC_V (26.44/350)
GL50803_7309	Hypothetical protein	2	3	2	3
GL50803_114776	NSF	3	11	3	11
GL50803_16453	Carbamate kinase		14
GL50803_16034	Kinase, CAMK CAMKL	3	4	3	4
GL50803_16235	Kinase, CAMK CAMKL	4	6	4	6
GL50803_112076	Kinase, CDC7		5		5
GL50803_17625	Kinase, CMGC GSK	3	4	3	4
GL50803_22850	Kinase, CMGC MAPK	4	10	4	10
GL50803_113553	Kinase, NEK	5	10	5	10
GL50803_11390	Kinase, NEK		12		12
GL50803_13215	Kinase, NEK	3	4	3	4
GL50803_15409	Kinase, NEK		22
GL50803_16824	Kinase, NEK	3	5	3	5
GL50803_26199	Kinase, NEK	3	3	3	3
GL50803_5346	Kinase, NEK	3	3	3	3
GL50803_8445	Kinase, NEK		4		4
GL50803_87677	Kinase, NEK	34	6	34	50
GL50803_9421	Kinase, NEK	3	4	3	4
GL50803_15411	Kinase, NEK-frag	17	21
GL50803_15035	Kinase, NEK-like		4		4
GL50803_8805	Kinase, SCY1	13	27	13	27
GL50803_90872	Phosphoglycerate kinase	5	6	5	6
GL50803_17143	Pyruvate kinase	8	9	8	9
GL50803_3206	Pyruvate kinase		5		5
GL50803_9909	Pyruvate, phosphate dikinase		27
GL50803_16549	Uridine kinase	5	6	5	6
GL50803_8217	Uridine kinase	8	11	8	11
GL50803_10698	Phosphorylase B kinase gamma catalytic chain	5	8	5	8
GL50803_101291	Beta tubulin	26	36	26	36
GL50803_103676	Alpha-tubulin	17	21	17	21
GL50803_15097	Alpha-14 giardin		5		5
GL50803_14551	Alpha-6 giardin		10
GL50803_103373	Alpha-7.1 giardin	3	21
GL50803_114787	Alpha-7.3 giardin	7	21	7	21
GL50803_17230	Gamma giardin	17	21	17	21
GL50803_14460	Ubiquitin carboxyl-terminal hydrolase 4	3	3	3	3
GL50803_10661	Ubiquitin-conjugating enzyme E1		4		4
GL50803_9779	UPL-1		6		6
GL50803_10311	Ornithine carbamoyltransferase	68	85
GL50803_112103	Arginine deiminase	20	31
GL50803_93358	Alcohol dehydrogenase	20	26
GL50803_16867	AAA family ATPase	13	20	13	20
GL50803_17327	Xaa-Pro dipeptidase	15	19	15	19
GL50803_13608	Acetyl-CoA synthetase	14	18	14	18
GL50803_114609	Pyruvate-flavodoxin oxidoreductase	13	17
GL50803_15983	Prolyl-tRNA synthetase	14	17	14	17
GL50803_11118	Enolase	8	15	8	15
GL50803_21942	NADP-specific glutamate dehydrogenase	10	15	10	15
GL50803_7439	Ser/Thr phosphatase 2A, 65kDa reg sub A	12	14	12	14
GL50803_6226	Glycogen phosphorylase	5	13
GL50803_11043	Fructose-bisphosphate aldolase	10	12
GL50803_10570	FKBP-type peptidyl-prolyl cis-trans isomerase	6	11	6	11
GL50803_17063	Pyruvate-flavodoxin oxidoreductase	5	10	5	10
GL50803_15832	Aminoacyl-histidine dipeptidase	8	9	8	9
GL50803_3331	Malate dehydrogenase		9
GL50803_6687	Glyceraldehyde 3-phosphate dehydrogenase	5	8	5	8
GL50803_86511	Acyl-CoA synthetase	5	7	5	7
GL50803_7532	Vacuolar ATP synthase catalytic subunit A	5	7	5	7
GL50803_16376	ATP-dependent RNA helicase p47, putative	4	6	4	6
GL50803_21118	Long chain fatty acid CoA ligase 5		6		6
GL50803_113892	Long chain fatty acid CoA ligase, putative		6
GL50803_9413	PDI2 - Protein disulfide isomerase	4	6	4	6
GL50803_93548	Phospholipase B	4	6	4	6
GL50803_10870	Aspartyl-tRNA synthetase	4	5	4	5
GL50803_9115	Glucose-6-phosphate isomerase	3	5	3	5
GL50803_16766	Lysyl-tRNA synthetase	3	5	3	5
GL50803_17254	Phosphomannomutase-2	3	5	3	5
GL50803_16443	Protein phosphatase 2A B' regulatory subunit Wdb1	3	5	3	5
GL50803_15214	Ser/Thr phosphatase	4	5	4	5
GL50803_101501	Seryl-tRNA synthetase	3	5	3	5
GL50803_12216	Vacuolar ATP synthase subunit B	5	5	5	5
GL50803_14961	Vacuolar ATP synthase subunit H		5		5
GL50803_8822	2,3-bisphosphoglycerate-independent phosphoglycerate mutase		4		4
GL50803_9011	Glycyl-tRNA synthetase	4	4	4	4
GL50803_104173	Isoleucyl-tRNA synthetase	3	4	3	4
GL50803_8621	Leucyl-tRNA synthetase	3	4	3	4
GL50803_103713	PDI4 - Protein disulfide isomerase	3	4	3	4
GL50803_15215	Phosphatase	3	4	3	4
GL50803_10623	Phosphoenolpyruvate carboxykinase		4		4
GL50803_3643	70 kDa peptidylprolyl isomerase, putative		3		3
GL50803_96460	Alanyl-tRNA synthetase		3		3
GL50803_3861	Alcohol dehydrogenase 3 lateral transfer candidate		3
GL50803_3593	Alcohol dehydrogenase lateral transfer candidate		3		3
GL50803_14375	Asparaginyl-tRNA synthetase		3		3
GL50803_8826	Glucokinase	3	3	3	3
GL50803_16125	Glycerol-3-phosphate dehydrogenase		3
GL50803_14285	Malic enzyme		3		3
GL50803_32312	Protein phosphatase 2C		3		3
GL50803_16567	Protein phosphatase PP2A regulatory subunit A	3	3	3	3
GL50803_14993	Pyrophosphate-fructose 6-phosphate 1-phosphotransferase alpha subunit	3	3	3	3
GL50803_16795	Topoisomerase II (VPS4b)		5		5
GL50803_9704	Transketolase	6	7	6	7
GL50803_9508	Metalloprotease, insulinase family		3		3
GL50803_33769	NADH oxidase lateral transfer candidate	3	5	3	5
GL50803_21942	NADP-specific glutamate dehydrogenase		15
GL50803_16525	Ribosomal protein L3	7	11	7	11
GL50803_17547	Ribosomal protein L4	22	34	22
GL50803_17395	Ribosomal protein L5	5	10	5	10
GL50803_19436	Ribosomal protein L7		3
GL50803_10367	Ribosomal protein S24	3	3	3	3
GL50803_16265	Ribosomal protein S3a		3
GL50803_14620	Ribosomal protein S6		6
GL50803_102813	Protein 21.1		3		3
GL50803_12139	Protein 21.1		5		5
GL50803_14859	Protein 21.1	11	19	11	19
GL50803_16220	Protein 21.1	4	9	4	9
GL50803_17060	Protein 21.1	23	30	23	30
GL50803_17568	Protein 21.1	3	3	3	3
GL50803_17586	Protein 21.1		3		3
GL50803_27925	Protein 21.1	30	46	30	46
GL50803_32778	Protein 21.1	4	8	4	8
GL50803_4383	Protein 21.1		5		5
GL50803_9030	Protein 21.1	22	26
GL50803_17054	Acidic ribosomal protein P0	18	25
GL50803_10370	ATP/GTP binding protein, putative		5		5
GL50803_137716	Axoneme-associated protein GASP-180	82	118
GL50803_16745	Axoneme-associated protein GASP-180	18	24
GL50803_17121	Bip (BiP)		55
GL50803_9808	Chaperone protein DnaJ subfamily A	5	9	5	9
GL50803_15148	Chaperone protein DnaJ subfamily C	3	4	3	4
GL50803_10167	Coiled-coil protein	8	13	8	13
GL50803_113677	Coiled-coil protein	9	13	9	13
GL50803_15591	Coiled-coil protein		3		3
GL50803_17249	Coiled-coil protein	15	27
GL50803_88765	Cytosolic HSP70	63	87	63	87
GL50803_16200	Developmentally regulated GTP-binding protein 1		3		3
GL50803_103059	Dynein heavy chain		6		6
GL50803_94440	Dynein heavy chain		3
GL50803_112304	Elongation factor 1-alpha		61
GL50803_12102	Elongation factor 1-gamma	7	15	7	15
GL50803_17570	Elongation factor 2	30	42	30	42
GL50803_97219	Fibrillarin-like pre-rRNA processing protein Narcisi et al	3	5	3	5
GL50803_13864	Heat shock protein HSP 90-alpha	10	19	10	19
GL50803_98054	Heat shock protein HSP 90-alpha	17	28	17	28
GL50803_16412	Heat-shock protein, putative		3		3
GL50803_21321	High cysteine membrane protein Group 5	3	5	3	5
GL50803_15106	Importin beta-3 subunit	5	8	5	8
GL50803_15054	Kelch repeat-containing protein	3	3	3	3
GL50803_102101	Kinesin-3		6
GL50803_112846	Kinesin-3		6		6
GL50803_16343	Median body protein	5	8	5	8
GL50803_10577	Nucleolar protein NOP5	3	4	3	4
GL50803_10969	Nucleotide-binding protein 1	4	5	4	5
GL50803_4197	Phosphatidylinositol transfer protein alpha isoform	3	4	3	4
GL50803_5942	Polyadenylate-binding protein, putative	7	10	7	10
GL50803_4410	SALP-1		3		3
GL50803_21444	Spindle pole protein, putative	4	5	4	5
GL50803_24537	Spindle pole protein, putative	3	3	3	3
GL50803_33660	Spindle pole protein, putative		3		3
GL50803_7031	Spindle pole protein, putative	4	7	4	7
GL50803_17565	TBP-interacting protein TIP49	3	4	3	4
GL50803_9825	TBP-interacting protein TIP49	3	4	3	4
GL50803_11397	TCP-1 chaperonin subunit beta	4	6
GL50803_11992	TCP-1 chaperonin subunit epsilon	5	5	5	5
GL50803_16124	TCP-1 chaperonin subunit eta	6	7	6	7
GL50803_13500	TCP-1 chaperonin subunit theta	8	9	8	9
GL50803_10231	TCP-1 chaperonin subunit zeta	3	3
GL50803_10255	Translation initiation factor eIF-4A, putative	13	17	13	17
GL50803_23833	Vacuolar protein sorting 35 (VPS35)		3		3
