# Supplementary material for: Phosphoinositide-binding proteins mark, shape and functionally modulate highly-diverged endocytic compartments in the parasitic protist Giardia lamblia
Source: PLoS Pathog. 2020 Feb 24;16(2):e1008317. doi: 10.1371/journal.ppat.1008317 (PMC7058353; doi:10.1371/journal.ppat.1008317)
Supplement: S4 Table — (XLSX) [file ppat.1008317.s010.xlsx]

## Sheet: Export Summary Tables S1-S7
	This document was exported from Numbers. Each table was converted to an Excel worksheet. All other objects on each Numbers sheet were placed on separate worksheets. Please be aware that formula calculations may differ in Excel.
	Numbers Sheet Name	Numbers Table Name	Excel Worksheet Name			Color Code
	Table S1: GlPXD1					Bait
		Table S1. Proteins identified in the interactome of GlPXD1	Table S1_ GlPXD1 - Table S1. Pr			Clathrin assemblies
	Table S2: GlPXD2					hypothetical protein
		Table S2. Proteins identified in the interactome of GlPXD2	Table S2_ GlPXD2 - Table S2. Pr			PIP-binding proteins
	Table S3: GlPXD3					SNARE-related protein
		Table S3. Proteins identified in the interactome of GlPXD3	Table S3_ GlPXD3 - Table S3. Pr			Rab
	Table S4: GlPXD4					Giardin
		Table S4. Proteins identified in the interactome of GlPXD4	Table S4_ GlPXD4 - Table S4. Pr			Tubulin
	Table S5: GlPXD6					Proteasome-related protein
		Table S5. Proteins identified in the interactome of GlPXD6	Table S5_ GlPXD6 - Table S5. Pr			Enzyme
	Table S6: GlFYVE					Kinase
		Table S6. Proteins identified in the interactome of GlFYVE	Table S6_ GlFYVE - Table S6. Pr			Ribosomal protein
	Table S7: GlNECAP1					Protein 21.1
		Table S7. Proteins identified in the interactome of GlNECAP1	Table S7_ GlNECAP1 - Table S7.			Uncategorised protein

## Sheet: Table S4_ GlPXD4 - Table S4
	Supplementary Table 4 GL50803_42357 GlPXD4
			bait specific spectral counts at given stringency parameters		bait specific exclusive spectral counts at given stringency parameters		InterProScan prediction	GO	HHPRED best hit (Probability E-value)
	ORF number	Annotation	95_2_95	95_2_50	95_2_95	95_2_50
			Gl50803_42357	Gl50803_42357	Gl50803_42357	Gl50803_42357
	GL50803_42357	hypothetical protein	37	78	37	78
	GL50803_102108	Clathrin heavy chain	6	24	6
	GL50803_21423	Beta Adaptin		4		4
	GL50803_14373	Dynamin	4	5	4	5
	GL50803_16595	Liver stage antigen-like protein	2	4	2	4
	GL50803_17037	hypothetical protein	10	17	10	17	-	-	Nuclear pore complex protein Nup155 5IJN_T (75.53/96)
	GL50803_9861	hypothetical protein		7			-	-	Antitoxin RelB3 3BPQ_A (82.91/3.2)
	GL50803_41212	hypothetical protein		3		3	-	-	Myosin 2 heavy chain 3JBH_B (99.95/3.6e-18)
	GL50803_9183	hypothetical protein		3		3	-	-	Pre-mRNA-processing-splicing factor 8 5XJC_V (26.44/350)
	GL50803_11654	Alpha-1 giardin		34
	GL50803_7796	Alpha-2 giardin	38	46
	GL50803_14551	Alpha-6 giardin		7
	GL50803_114787	Alpha-7.3 giardin	5		5
	GL50803_101291	Beta tubulin		4		4
	GL50803_17230	Gamma giardin		6		6
	GL50803_112103	Arginine deiminase		31
	GL50803_114609	Pyruvate-flavodoxin oxidoreductase		10
	GL50803_17063	Pyruvate-flavodoxin oxidoreductase		6		6
	GL50803_15215	Phosphatase		4		4
	GL50803_7999	Ribosomal protein S3	11	16	11	16
	GL50803_14622	Ribosomal protein L13	10	11	10	11
	GL50803_1345	Ribosomal protein L10a	9	12	9	12
	GL50803_16431	Ribosomal protein L19	9	13	9	13
	GL50803_10428	Ribosomal protein L10	7	12	7	12
	GL50803_16387	Ribosomal protein L18a	6	11	6	11
	GL50803_16086	Ribosomal protein L2	6	8	6	8
	GL50803_16525	Ribosomal protein L3	5	7	5	7
	GL50803_17395	Ribosomal protein L5	5	11	5	11
	GL50803_14827	Ribosomal protein S11	5	7	5	7
	GL50803_14329	Ribosomal protein S7	5	8	5	8
	GL50803_7766	Ribosomal protein SA	4	5	4	5
	GL50803_14938	Ribosomal protein L12	3	6	3	6
	GL50803_11247	Ribosomal protein L13a		18
	GL50803_8001	Ribosomal protein L15		3		3
	GL50803_11950	Ribosomal protein L18		3		3
	GL50803_6133	Ribosomal protein L35		3		3
	GL50803_17547	Ribosomal protein L4		17
	GL50803_19436	Ribosomal protein L7		27
	GL50803_17244	Ribosomal protein L7a		24
	GL50803_17056	Ribosomal protein L9		3		3
	GL50803_17054	Acidic ribosomal protein P0		5
	GL50803_137716	Axoneme-associated protein GASP-180		33
	GL50803_113677	Coiled-coil protein	7	19	7	19
	GL50803_15591	Coiled-coil protein	40	90	40	90
	GL50803_88765	Cytosolic HSP70	3	6	3	6
	GL50803_17265	Dynein heavy chain	3	5	3	5
	GL50803_111950	Dynein heavy chain		3		3
	GL50803_112304	Elongation factor 1-alpha	7	37
	GL50803_15427	Giardia trophozoite antigen GTA-2	3	5	3	5
	GL50803_14521	Peroxiredoxin 1	3
