# Supplementary material for: Phosphoinositide-binding proteins mark, shape and functionally modulate highly-diverged endocytic compartments in the parasitic protist Giardia lamblia
Source: PLoS Pathog. 2020 Feb 24;16(2):e1008317. doi: 10.1371/journal.ppat.1008317 (PMC7058353; doi:10.1371/journal.ppat.1008317)
Supplement: S6 Table — (XLSX) [file ppat.1008317.s012.xlsx]

## Sheet: Export Summary Tables S1-S7
	This document was exported from Numbers. Each table was converted to an Excel worksheet. All other objects on each Numbers sheet were placed on separate worksheets. Please be aware that formula calculations may differ in Excel.
	Numbers Sheet Name	Numbers Table Name	Excel Worksheet Name			Color Code
	Table S1: GlPXD1					Bait
		Table S1. Proteins identified in the interactome of GlPXD1	Table S1_ GlPXD1 - Table S1. Pr			Clathrin assemblies
	Table S2: GlPXD2					hypothetical protein
		Table S2. Proteins identified in the interactome of GlPXD2	Table S2_ GlPXD2 - Table S2. Pr			PIP-binding proteins
	Table S3: GlPXD3					SNARE-related protein
		Table S3. Proteins identified in the interactome of GlPXD3	Table S3_ GlPXD3 - Table S3. Pr			Rab
	Table S4: GlPXD4					Giardin
		Table S4. Proteins identified in the interactome of GlPXD4	Table S4_ GlPXD4 - Table S4. Pr			Tubulin
	Table S5: GlPXD6					Proteasome-related protein
		Table S5. Proteins identified in the interactome of GlPXD6	Table S5_ GlPXD6 - Table S5. Pr			Enzyme
	Table S6: GlFYVE					Kinase
		Table S6. Proteins identified in the interactome of GlFYVE	Table S6_ GlFYVE - Table S6. Pr			Ribosomal protein
	Table S7: GlNECAP1					Protein 21.1
		Table S7. Proteins identified in the interactome of GlNECAP1	Table S7_ GlNECAP1 - Table S7.			Uncategorised protein

## Sheet: Table S6_ GlFYVE - Table S6
Supplementary Table 6 GL50803_16653 GlFYVE
		bait specific spectral counts at given stringency parameters		bait specific exclusive spectral counts at given stringency parameters		InterProScan prediction	GO	HHPRED best hit (Probability E-value)
ORF number	Annotation	95_2_95	95_2_50	95_2_95	95_2_50
		Gl50803_16653	Gl50803_16653	Gl50803_16653	Gl50803_16653
GL50803_16653	hypothetical protein	17	29	17	29
GL50803_102108	Clathrin heavy chain	4	8	4
GL50803_14373	Dynamin	10	21	10	21
GL50803_17332	hypothetical protein	4	8			WD40-repeat-containing domain superfamily	GO:0005515 protein binding	serine/threonine-protein kinase 5YZV_A (95.38/0.55)
GL50803_4595	hypothetical protein	4	4	4	4	-	-	Pleurotolysin A; beta-sandwich fold 4OEB_C(51.13/26)
GL50803_23447	hypothetical protein	3	7	3	7	-	-	CARDB domain, PFAM 07705 2M8X_ A (50.46/56)
GL50803_16717	hypothetical protein	3	3	3	3	START-like domain superfamily	GO:0008289 lipid binding	StAR-related lipid transfer protein 3 5I9J_A (99.89/2.5e-25)
GL50803_10778	hypothetical protein		6		6	-	-	DNA-directed RNA polymerase II subunit 3H0G_M (77.74/41)
GL50803_9183	hypothetical protein		3		3	-	-	Pre-mRNA-processing-splicing factor 8 5XJC_V (26.44/350)
GL50803_112811	hypothetical protein		3		3	Protein-tyrosine phosphatase-like/Myotubularin family	-	Myotubularin-related protein 2 (E.C.3.1.3.64) 1LW3_A (100/4.1e-87)
GL50803_10822	WD-40 repeat protein family	5	7	5	7
GL50803_114776	NSF	3	3	3	3
GL50803_11654	Alpha-1 giardin	7	10
GL50803_4812	Beta-giardin	7	11
GL50803_16867	AAA family ATPase	3	5	3	5
GL50803_13608	Acetyl-CoA synthetase		3		3
GL50803_86511	Acyl-CoA synthetase		3
GL50803_93358	Alcohol dehydrogenase	4	5
GL50803_112103	Arginine deiminase		5
GL50803_11118	Enolase		4		4
GL50803_11043	Fructose-bisphosphate aldolase		6
GL50803_10311	Ornithine carbamoyltransferase	5	7
GL50803_17163	Peptidyl-prolyl cis-trans isomerase B precursor		5		5
GL50803_13875	Phosphatase	4	4	4	4
GL50803_93548	Phospholipase B		3		3
GL50803_10698	Phosphorylase B kinase gamma catalytic chain		3		3
GL50803_16443	Protein phosphatase 2A B' regulatory subunit Wdb1		3		3
GL50803_17063	Pyruvate-flavodoxin oxidoreductase		3		3
GL50803_114609	Pyruvate-flavodoxin oxidoreductase		3
GL50803_9909	Pyruvate, phosphate dikinase	3	7
GL50803_9704	Transketolase	3	4	3	4
GL50803_7532	Vacuolar ATP synthase catalytic subunit A	3	4	3	4
GL50803_17327	Xaa-Pro peptidase		6		6
GL50803_11390	Kinase, NEK	7	14	7	14
GL50803_15409	Kinase, NEK		4
GL50803_8805	Kinase, SCY1	3	7	3	7
GL50803_17244	Ribosomal protein L7a	3	4
GL50803_9030	Protein 21.1	3	5
GL50803_21505	Protein 21.1		4		4
GL50803_17060	Protein 21.1		3		3
GL50803_6430	14-3-3 protein	10	13	10	13
GL50803_137716	Axoneme-associated protein GASP-180		3
GL50803_17121	Bip	4	5
GL50803_9808	Chaperone protein DnaJ		3		3
GL50803_113677	Coiled-coil protein		3		3
GL50803_88765	Cytosolic HSP70	3	4	3	4
GL50803_112304	Elongation factor 1-alpha		6
GL50803_17570	Elongation factor 2	3	3	3	3
GL50803_14521	Peroxiredoxin 1	7	8
GL50803_103855	RNase L inhibitor		4		4
GL50803_9376	Sec 23		3		3
GL50803_23833	Vacuolar protein sorting 35	9	15	9	15
