# Supplementary material for: Phosphoinositide-binding proteins mark, shape and functionally modulate highly-diverged endocytic compartments in the parasitic protist Giardia lamblia
Source: PLoS Pathog. 2020 Feb 24;16(2):e1008317. doi: 10.1371/journal.ppat.1008317 (PMC7058353; doi:10.1371/journal.ppat.1008317)
Supplement: S7 Table — (XLSX) [file ppat.1008317.s013.xlsx]

## Sheet: Export Summary Tables S1-S7
	This document was exported from Numbers. Each table was converted to an Excel worksheet. All other objects on each Numbers sheet were placed on separate worksheets. Please be aware that formula calculations may differ in Excel.
	Numbers Sheet Name	Numbers Table Name	Excel Worksheet Name			Color Code
	Table S1: GlPXD1					Bait
		Table S1. Proteins identified in the interactome of GlPXD1	Table S1_ GlPXD1 - Table S1. Pr			Clathrin assemblies
	Table S2: GlPXD2					hypothetical protein
		Table S2. Proteins identified in the interactome of GlPXD2	Table S2_ GlPXD2 - Table S2. Pr			PIP-binding proteins
	Table S3: GlPXD3					SNARE-related protein
		Table S3. Proteins identified in the interactome of GlPXD3	Table S3_ GlPXD3 - Table S3. Pr			Rab
	Table S4: GlPXD4					Giardin
		Table S4. Proteins identified in the interactome of GlPXD4	Table S4_ GlPXD4 - Table S4. Pr			Tubulin
	Table S5: GlPXD6					Proteasome-related protein
		Table S5. Proteins identified in the interactome of GlPXD6	Table S5_ GlPXD6 - Table S5. Pr			Enzyme
	Table S6: GlFYVE					Kinase
		Table S6. Proteins identified in the interactome of GlFYVE	Table S6_ GlFYVE - Table S6. Pr			Ribosomal protein
	Table S7: GlNECAP1					Protein 21.1
		Table S7. Proteins identified in the interactome of GlNECAP1	Table S7_ GlNECAP1 - Table S7.			Uncategorised protein

## Sheet: Table S7_ GlNECAP1 - Table S7
Supplementary Table 7 GL50803_17195 GlNECAP1
		bait specific spectral counts at given stringency parameters		bait specific exclusive spectral counts at given stringency parameters		InterProScan prediction	GO	HHPRED best hit (Probability E-value)
ORF number	Annotation	95_2_95	95_2_50	95_2_95	95_2_50
		Gl50803_17195	Gl50803_17195	Gl50803_17195	Gl50803_17195
GL50803_17195	hypothetical protein	93	175	93	175
GL50803_102108	Clathrin heavy chain	26	35	26
GL50803_21423	Beta adaptin	31	40	31	40
GL50803_17304	Alpha Adaptin	14	19	14	19
GL50803_8917	Mu adaptin	8	12	8	12
GL50803_14373	Dynamin (dynamin)	27	42	27	42
GL50803_16653	hypothetical protein	7	19	7	19
GL50803_101278	Hypothetical protein	31	34	31	34	-	-	Shikimate kinase 2PT5_B (50.2/19)
GL50803_17332	Hypothetical protein	28	34			WD40-repeat-containing domain superfamily	GO:0005515 protein binding	serine/threonine-protein kinase 5YZV_A (95.38/0.55)
GL50803_94463	Hypothetical protein	25	32	25	32	-	-	Dimethylsulphoniopropionate lyase DddQ 4LA2_A (52.32/60)
GL50803_103709	Hypothetical protein	21	26	21	26	BRO1 domain superfamily	GO:0005515 protein binding	BRO1 domain-containing protein 3R9M_A (98.55/2.9e-8)
GL50803_9183	Hypothetical protein	19	29	19	29	-	-	Pre-mRNA-processing-splicing factor 8 5XJC_V (26.44/350)
GL50803_16504	Hypothetical protein	16	18	16	18	-	-	Exocyst complex component EXO84 2D2S_A (72.8/20)
GL50803_8528	Hypothetical protein	11	19	11	19	-	-	Replication protein A 14 kDa 3KDF_C (79.97/17)
GL50803_41212	Hypothetical protein	9	12	9	12	-	-	Myosin 2 heavy chain 3JBH_B (99.95/3.6e-18)
GL50803_11354	Hypothetical protein	8	9	8	9	-	-	Toxic extracellular endopeptidase (E.C.3.4.24.39) 2X3C_A (94.97/0.07)
GL50803_17119	Hypothetical protein	8	12	8	12	Putative zinc-RING	-	Protein RUFY3 2DWK_A (86.65/6)
GL50803_11380	Hypothetical protein	8	11	8	11	-	-	Pre-mRNA-splicing factor 8 6BK8_A (93.9/0.04)
GL50803_8405	Hypothetical protein	8	10	8	10	Zinc finger C2HC domain-containing protein	-	Transcriptional repressor CTCF/DNA Complex 5YEL_A (99.24/6.2e-14)
GL50803_5810	Hypothetical protein	6	7	6	7	FMN-binding split barrel, Pyridoxamine 5’ phosphate oxidase, putative	GO:0048037 cofactor binding	putative general stress protein 2FHQ_A (99.85/2.3e-22)
GL50803_6464	Hypothetical protein	5	5	5	5	Myosin heavy related/Crossover suppressor	-	Tyrosine-protein phosphatase non-receptor type 23 5MK2_B (98.25/0.000002)
GL50803_6933	hypothetical protein	5	6	5	6	Armadillo-like helical	-	Exportin-5/13-mer peptide/GTP-binding nuclear protein Ran/RNA 3A6P_F (99.04/3.7e-7)
GL50803_10881	Hypothetical protein	5	8	5	8	WD40/YVTN repeat-like-containing domain superfamily	GO:00005515 protei binding	Guanine nucleotide-binding protein G(i), alpha-1 5KDO_B (98.34/0.000011)
GL50803_10708	Hypothetical protein	4	9	4	9	DHS-like NAD/FAD-binding domain superfamily/ Sirtuin family	GO:0070403 NAD+ binding	NAD- dependent protein deacetylase srtuin-2. (E.C.3.5.1.-) 5FYQ_A (00.9e-51)
GL50803_94117	Hypothetical protein	4	6	4	6	-	-	Zinc finger homeobox protein 4 2YRK_A (85.51/.76)
GL50803_16390	hypothetical protein	4	4	4	4	Ankyrin repeat-containing domain	GO:0005515 protein binding	Transcription factor p65 1OY3_D (97.26/0.00002)
GL50803_17172	Hypothetical protein	4	4	4	4	-	-	Pre-mRNA-splicing factor 8, Pre-mRNA-splicing factor 6BK8_L (17.74/1600)
GL50803_17400	Hypothetical protein	4	4	4	4	Cyclin PHO80-like	GO:0000079 regulation of cyclin-dependent protein serine/threonine kinase activity GO:0019901 protein kinase binding	Cyclin-dependent protein kinase PHO85 4KRD_B (99.91/2.3e-6)
GL50803_90434	Hypothetical protein	3	4	3	4	-	-	Eukaryotic initiation factor 4A-III (E.C.3.6.4.13) 4C9B_B (93.79/.6)
GL50803_4266	Hypothetical protein	3	6	3	6	-	-	Eukaryotic translation initiation factor 3 5A5T_A (98.99/0.000002)
GL50803_114776	NSF	20	25	20	25
GL50803_9558	Rab1a	12	17	12	17
GL50803_1695	Rab11	10	10	10	10
GL50803_103676	Alpha-tubulin	42	56	42	56
GL50803_101291	Beta tubulin	51	67	51	67
GL50803_11654	Alpha-1 giardin	18	27
GL50803_7796	Alpha-2 giardin	9	22
GL50803_11683	Alpha-3 giardin	14	20	14	20
GL50803_103373	Alpha-7.1 giardin	14	15
GL50803_114787	Alpha-giardin	29	40
GL50803_4812	Beta-giardin	17	19
GL50803_11434	20S proteasome alpha subunit 2	3	3	3	3
GL50803_86683	26S protease regulatory subunit 7	4	4	4	4
GL50803_91643	26S proteasome non-ATPase regulatory subunit 2	10	10	10	10
GL50803_33166	26S proteasome regulatory subunit, putative	12	10	12	10
GL50803_7110	Ubiquitin	7	13	7	13
GL50803_10661	Ubiquitin-conjugating enzyme E1	16	18	16	18
GL50803_9779	UPL-1	48	48	48	48
GL50803_8822	2,3-bisphosphoglycerate-independent phosphoglycerate mutase	4	5	4	5
GL50803_8978	4-alpha-glucanotransferase	16	16	16	16
GL50803_3643	70 kDa peptidylprolyl isomerase, putative	17	19	17	19
GL50803_13608	Acetyl-CoA synthetase	40	53	40	53
GL50803_86511	Acyl-CoA synthetase	62	84	62	84
GL50803_16667	Acyl-CoA synthetase	41	41	41	41
GL50803_12150	Alanine aminotransferase, putative	3	8	3	8
GL50803_96460	Alanyl-tRNA synthetase	10	17	10	17
GL50803_93358	Alcohol dehydrogenase	39	42
GL50803_15832	Aminoacyl-histidine dipeptidase	6	11	6	11
GL50803_8407	Aminoacyl-histidine dipeptidase	5	7	5	7
GL50803_112103	Arginine deiminase	55	78
GL50803_10521	Arginyl-tRNA synthetase	12	13	12	13
GL50803_10870	Aspartyl-tRNA synthetase	12	19	12	19
GL50803_16376	ATP-dependent RNA helicase p47, putative	4	5	4	5
GL50803_33689	Dipeptidyl-peptidase III	8	9	8	9
GL50803_89347	DNA-directed RNA polymerase II largest subunit RPB1	3	5	3	5
GL50803_11118	Enolase	12	28	12	28
GL50803_6304	Fe-hydrogenase-1	5	7	5	7
GL50803_10570	FKBP-type peptidyl-prolyl cis-trans isomerase	3	4	3	4
GL50803_8682	Glucose-6-phosphate 1-dehydrogenase	6	9	6	9
GL50803_9115	Glucose-6-phosphate isomerase	4	13	4	13
GL50803_7195	Glutamate synthase	12	19	12	19
GL50803_9348	Glutaminyl-tRNA synthetase	9	10	9	10
GL50803_6687	Glyceraldehyde 3-phosphate dehydrogenase	26	33	26	33
GL50803_16125	Glycerol-3-phosphate dehydrogenase	29	37
GL50803_6226	Glycogen phosphorylase	22	31
GL50803_9011	Glycyl-tRNA synthetase	7	9	7	9
GL50803_9077	Inositol 5-phosphatase 4	4	4	4	4
GL50803_104173	Isoleucyl-tRNA synthetase	11	14	11	14
GL50803_24662	L-serine dehydratase	6	8	6	8
GL50803_8621	Leucyl-tRNA synthetase	27	30	27	30
GL50803_9062	Long chain fatty acid CoA ligase 5	3	3	3	3
GL50803_113892	Long chain fatty acid CoA ligase, putative	10	18
GL50803_16766	Lysyl-tRNA synthetase	14	16	14	16
GL50803_14285	Malic enzyme	8	13	8	13
GL50803_9508	Metalloprotease, insulinase family	5	6	5	6
GL50803_93551	Metalloprotease, insulinase family	3	4	3	4
GL50803_9719	NADH oxidase	6	7	6	7
GL50803_33769	NADH oxidase lateral transfer candidate	23	27
GL50803_21942	NADP-specific glutamate dehydrogenase	22	42
GL50803_10311	Ornithine carbamoyltransferase	55	59
GL50803_17163	Peptidyl-prolyl cis-trans isomerase B precursor	11	14	11	14
GL50803_14404	Phosphatase	7	10	7	10
GL50803_13875	Phosphatase	3	3	3	3
GL50803_10698	Phosphorylase B kinase gamma catalytic chain	8	13	8	13
GL50803_15983	Prolyl-tRNA synthetase	17	18	17	18
GL50803_9894	Protein phosphatase 2A regulatory subunit, putative	8	10	8	10
GL50803_32312	Protein phosphatase 2C	4	4	4	4
GL50803_16567	Protein phosphatase PP2A regulatory subunit A	4	7	4	7
GL50803_4079	Protein phosphatase PP2A regulatory subunit B	6	8	6	8
GL50803_14993	Pyrophosphate-fructose 6-phosphate 1-phosphotransferase alpha subunit	14	19	14	19
GL50803_114609	Pyruvate-flavodoxin oxidoreductase	64	86
GL50803_15214	Ser/Thr phosphatase	5	6	5	6
GL50803_7439	Ser/Thr phosphatase 2A, 65kDa reg sub A	11	20	11	20
GL50803_11740	Ser/Thr phosphatase 2C, putative	6	8	6	8
GL50803_7588	Serine/threonine protein phosphatase 7	10	12	10	12
GL50803_14311	Serine/threonine protein phosphatase PP-X isozyme 2	6	12	6	12
GL50803_12108	Threonine dehydratase lateral transfer candidate	12	18	12	18
GL50803_9704	Transketolase	32	40	32	40
GL50803_93938	Triosephosphate isomerase, cytosolic	3	3	3	3
GL50803_102710	Ubiquitin carboxyl-terminal hydrolase 14	3	6	3	6
GL50803_14460	Ubiquitin carboxyl-terminal hydrolase 4	5	9	5	9
GL50803_29307	UTP-glucose-1-phosphate uridylyltransferase	4	11	4	11
GL50803_7532	Vacuolar ATP synthase catalytic subunit A	19	21	19	21
GL50803_12216	Vacuolar ATP synthase subunit B	7	16	7	16
GL50803_87058	Vacuolar ATP synthase subunit C	11	16	11	16
GL50803_14961	Vacuolar ATP synthase subunit H	4	8	4	8
GL50803_17327	Xaa-Pro dipeptidase	4	12	4	12
GL50803_16453	Carbamate kinase	22	31
GL50803_16034	Kinase, CAMK CAMKL	6	6	6	6
GL50803_14364	Kinase, CAMK CAMKL	5	6	5	6
GL50803_112076	Kinase, CDC7	3	3	3	3
GL50803_22850	Kinase, CMGC MAPK	3	5	3	5
GL50803_12223	Kinase, NAK	12	16	12	16
GL50803_16824	Kinase, NEK	41	51	41	51
GL50803_113553	Kinase, NEK	15	31	15	31
GL50803_11390	Kinase, NEK	12	19	12	19
GL50803_9421	Kinase, NEK	8	12	8	12
GL50803_16967	Kinase, NEK	7	14	7	14
GL50803_101534	Kinase, NEK	6	6	6	6
GL50803_26199	Kinase, NEK	4	4	4	4
GL50803_8445	Kinase, NEK	3	8	3	8
GL50803_2483	Kinase, NEK	3	3	3	3
GL50803_17231	Kinase, NEK	3	4	3	4
GL50803_15411	Kinase, NEK-frag	25	30
GL50803_8805	Kinase, SCY1	15	24	15	24
GL50803_10609	Kinase, STE STE20	8	11	8	11
GL50803_15514	Kinase, STE STE20	7	8	7	8
GL50803_22165	Kinase, STE STE20	5	6	5	6
GL50803_11301	Nucleoside diphosphate kinase	6	6	6	6
GL50803_90872	Phosphoglycerate kinase	40	53	40	53
GL50803_3206	Pyruvate kinase	24	31	24	31
GL50803_17143	Pyruvate kinase	15	25	15	25
GL50803_15410	Ser/Thr protein kinase	5	14	5	14
GL50803_1345	Ribosomal protein L10a	4	5	4	5
GL50803_16525	Ribosomal protein L11	4	16	4	16
GL50803_14622	Ribosomal protein L13	4	8	4	8
GL50803_8001	Ribosomal protein L15	6	6	6	6
GL50803_19436	Ribosomal protein L18a	6	10
GL50803_14329	Ribosomal protein L19	3	7	3	7
GL50803_10091	Ribosomal protein L23	16	17	16	17
GL50803_10367	Ribosomal protein L27	4	3
GL50803_14321	Ribosomal protein L3	11	11	11	11
GL50803_8001	Ribosomal protein L30	6	6	6	6
GL50803_17547	Ribosomal protein L4	17	33
GL50803_5593	Ribosomal protein L7	6	4	6	4
GL50803_17244	Ribosomal protein L7a	15	21
GL50803_7878	Ribosomal protein S14	9	11
GL50803_16387	Ribosomal protein S2	4	31	4	31
GL50803_16431	Ribosomal protein S24	3	7	3	7
GL50803_16265	Ribosomal protein S3a	15	26
GL50803_8462	Ribosomal protein S6	4	4	4	4
GL50803_8118	Ribosomal protein S7	3	9	3	9
GL50803_14620	Protein 21.1	14	6
GL50803_27925	Protein 21.1	20	19	20	19
GL50803_21505	Protein 21.1	16	28	16	28
GL50803_32778	Protein 21.1	6	27	6	27
GL50803_14254	Protein 21.1	7	11	7	11
GL50803_24842	Protein 21.1	6	9	6	9
GL50803_16220	Protein 21.1	9	6	9	6
GL50803_102813	Protein 21.1	8	15	8	15
GL50803_17568	Protein 21.1	4	19	4	19
GL50803_8174	Protein 21.1	3	4	3	4
GL50803_17060	Protein 21.1	19	28	19	28
GL50803_6430	14-3-3 protein	34	52	34	52
GL50803_10358	A-type flavoprotein lateral transfer candidate	11	12	11	12
GL50803_15048	ATP-dependent RNA helicase-like protein	5	12	5	12
GL50803_16202	Axoneme central apparatus protein	4	5	4	5
GL50803_137716	Axoneme-associated protein GASP-180	23	26
GL50803_16745	Axoneme-associated protein GASP-180	5	6
GL50803_17121	Bip	30	37
GL50803_15148	Chaperone protein dnaJ	17	21	17	21
GL50803_9808	Chaperone protein DnaJ	10	29	10	29
GL50803_11953	Coatomer alpha subunit	7	9	7	9
GL50803_113677	Coiled-coil protein	9	11	9	11
GL50803_17105	Coiled-coil protein	5	3	5	3
GL50803_88765	Cytosolic HSP70	90	120	90	120
GL50803_7662	Dynein heavy chain	3	4	3	4
GL50803_33218	Dynein intermediate chain	7	7	7	7
GL50803_15106	Elongation factor 1-alpha	99	8	99	8
GL50803_12102	Elongation factor 1-gamma	22	42	22	42
GL50803_17570	Elongation factor 2	84	109	84	109
GL50803_14614	Eukaryotic translation initiation factor 5A	7	8	7	8
GL50803_15869	GTP-binding nuclear protein RAN/TC4	7	24	7	24
GL50803_98054	Heat shock protein HSP 90-alpha	25	36	25	36
GL50803_13864	Heat shock protein HSP 90-alpha	17	32	17	32
GL50803_16412	Heat-shock protein, putative	12	17	12	17
GL50803_121045	Histone H2B	4	4
GL50803_103059	IFT complex B	3	3	3	3
GL50803_13500	Importin beta-3 subunit	8	17	8	17
GL50803_102101	Kinesin-3	23	23
GL50803_102101	Kinesin-3	6	32	6	32
GL50803_112846	Kinesin-3	3	32	3	32
GL50803_14521	Peroxiredoxin 1	34	45
GL50803_10167	Polyadenylate-binding protein, putative	7	6	7	6
GL50803_13452	Regulator of nonsense transcripts 1-like protein	6	7	6	7
GL50803_103855	RNase L inhibitor	4	5	4	5
GL50803_2562	Sec31	6	6	6	6
GL50803_7031	Spindle pole protein, putative	4	12	4	12
GL50803_17055	Spindle pole protein, putative	4	7	4	7
GL50803_27310	Stress-induced-phosphoprotein 1	10	14	10	14
GL50803_9825	TBP-interacting protein TIP49	6	6	6	6
GL50803_11992	TCP-1 chaperonin subunit epsilon	3	4	3	4
GL50803_16124	TCP-1 chaperonin subunit eta	11	13	11	13
GL50803_5942	TCP-1 chaperonin subunit theta	10	10	10	10
GL50803_16568	Transcription factor, putative	3	3	3	3
GL50803_13561	Translation elongation factor	26	27	26	27
GL50803_10255	Translation initiation factor eIF-4A, putative	18	27	18	27
GL50803_137703	Vacuolar protein sorting 29	4	5	4	5
GL50803_23833	Vacuolar protein sorting 35	13	15	13	15
