# Supplementary material for: Phosphoinositide-binding proteins mark, shape and functionally modulate highly-diverged endocytic compartments in the parasitic protist Giardia lamblia
Source: PLoS Pathog. 2020 Feb 24;16(2):e1008317. doi: 10.1371/journal.ppat.1008317 (PMC7058353; doi:10.1371/journal.ppat.1008317)
Supplement: S8 Table — (XLSX) [file ppat.1008317.s014.xlsx]

## Sheet: Table S8 - Table S8_ Oligos
Supplementary Table 8: List of oligonucleotide names and sequences for construct synthesis
Primer pair	Construct	Forward primer (5’ to 3’ direction)		Reverse primer (5’ to 3’ direction)
1	Pendo-HA-GlPXD3 (Promoter+HA fragment)			pE_HA_16596_prom_Avr_as	GCCCTAGGCGCGTAGTCTGGGACATCGTATGGGTACATAAAGTTTTACTTACATATTTAATCGAAC
2	Pendo-HA-GlPXD3 (ORF fragment)	pE_HA_16596_orf_Avr_s	GCCCTAGGTCTAATAGGTTTACCACCCAGACG	pE_HA_16596_orf_Pac_as	GCTTAATTAATCACTCTTTAAGAGCATAAGTGATCGGC
3	Pendo-HA-GlPXD4 (Promoter+HA fragment)	pE_HA_42357_prom_XbaI_s	5'-GCT CTA GAG TCA ATT CGG TCG TTA GCA TAC CGA CTC GTC TCA GTG AAC CGT G-3'	pE_HA_42357_prom_NotI_as	GCGCGGCCGCCGCGTAGTCTGGGACATCGTATGGGTACATTTTTTTAAGATACAGAGGCAAAAGGC
4	Pendo-HA-GlPXD4 (ORF fragment)	pE_HA_42357_orf_NotI_s	GCGCGCGGCCGCAGACGGTGATCAGGAGCAGG	pE_HA_42357_orf_Pac_as	GCTTAATTAATCAGCAGCGAGCTGCCTTTAAGAA
5	Pendo-HA-GlPXD5 (Promoter+HA fragment)			pE_HA_16548_prom_Avr_as	GCCCTAGGCGCGTAGTCTGGGACATCGTATGGGTACATTCACACCAAGAAACCTAGACC
6	Pendo-HA-GlPXD5 (ORF fragment)	pE_HA_16548_orf_Avr_s	GCCCTAGGATAAAAAACGTACTCATGTTTGCAGCAG	pE_HA_16548_orf_Pac_as	GCTTAATTAACTATGTGTATCCTTCCTCAATAGAAC
7	Pendo-HA-GlPXD6 (Promoter+HA fragment)	pE_HA_24488_prom_Xba_s	GCTCTAGACAGGAGGATGCTTAAATCCTTTATT	pE_HA_24488_prom_Avr_as	GCCCTAGGCGCGTAGTCTGGGACATCGTATGGGTACATCATTTTTAAATAGCTTCCCTGCGC
8	Pendo-HA-GlPXD6 (ORF fragment)	pE_HA_24488_orf_Avr_s	GCCCTAGGACGCACGTTGTTTCGACTGCAT	pE_HA_24488_orf_Pac_as	GCTTAATTAATCACCTCAAGGTGTAGCTCTC
9	Pendo-GlNECAP1-HA	pE17195Xba_F	GCTCTAGAGTGTACCGACAGGAATGATACGCTC	pE17195HAPac_B	GCTTAATTAATTACGCGTAGTCTGGGACATCGTATGGGTACTTGGGAGGCGCCCCAAAATTG
10	Pendo-GlBAR1-HA	15847_xbaI_fw	GCtctagaGTGTACGTCACAAATATTTACTGTAATCAGATCAAGCATTAG	15847_pacI_HA_rv	CGTTAATTAACTACGCGTAGTCTGGGACATCGTATGGGTAGACAATATTAGCACGGCAGCGGTCTTTTTCTG
11	Pendo-HA-GlFERM (Promoter+HA fragment)	P115468_Spe _for	GC ACT AGT CTG TCT GAA ATG CAT TCA TAG TTA TG	P115468_Sph_ATGHA_rev	GC GCATGC CGC GTA GTC TGG GAC ATC GTA TGG GTA CAT TGA ATC A ATC AAC TCT TTT AAA GTT CAT TG
12	Pendo-HA-GlFERM (ORF fragment)	Sph_115468_for	GC GCATGC GAT CTT GCA CGC TTT GCC CAC	115468_Pac_rev	CG TTAATTAA TCA TA GAA TAT GCT CCA GTG CAC
13	Pendo-GlPROP2-HA	P16957_Xba_for	GC TCTAGA CGA TGA TCC TTT TTC ATG TCA GTC AG	16957_HA_Pac_rev	GC TTAATTAA TCA CG CGT AGT CTG GGA CAT CGT ATG GGT A CT TAA GAC TCC AAA CGC TTT GCA G
14	Pendo-Gl16801-HA	P16801_Xba_for	GC tctaga ATG CTC TAC GCC CAC CTC GAG	16801_V5s_Avr_rev	GC cctagg TTA atcaagtccaagaagaggattaggaat GACAGCTTCGGAGATCTCTGTG
15	MBP::HA::GlPXD1	MBP-PX-7723 fw ecoR1 HA	gc GAATTC ATGTACCCATACGATGTCCCAGACTACGCGACCATACGCATACAGGTATCTG	MBP-PX7723 as Xba	gcTCTAGACTAGTGGCGATGCATCCCCT
16	MBP::HA::GlPXD2	MBP-PX16595 fw ecoR1 HA	gc GAATTC ATGTACCCATACGATGTCCCAGACTACGCGATCGAGGCCCCTGTGCGAC	MBP-PX16595 as Xba	gcTCTAGATCACCGGTGATATACAAGGATAT
17	MBP::HA::GlPXD3	MBP-PX16596 fw ecoR1 HA	gc GAATTC ATGTACCCATACGATGTCCCAGACTACGCGCAGGTCAAAGACATAAAAAGAAC	MBP-PX16596 as xba	gcTCTAGACTACTCTTTAAGAGCATAAGTGA
18	MBP::HA::GlPXD4	MBP-PX42357 fw ecoR1 HA	gc GAATTC ATGTACCCATACGATGTCCCAGACTACGCGCATGGAGCTGCATCGTCCAT	MBP-PX42357 as xba	gcTCTAGATCAGCAGCGAGCTGCCTTTA
19	MBP::HA::GlPXD5	MBP-PX16548 fw ecoR1 HA	gc GAATTC ATGTACCCATACGATGTCCCAGACTACGCGGCCGAAGAGACGGGGGCG	MBP-PX16548 as xba	gcTCTAGACTATGTGTATCCTTCCTCAATA
20	MBP::HA::GlPXD6	MBP-PX24488 fw ecoR1 HA	gc GAATTC ATGTACCCATACGATGTCCCAGACTACGCGGTCACACCTGCGAGGCTTAG	MBP-PX24488 as Xba	gcTCTAGACTACCTCAAGGTGTAGCTCTC
21	MBP::HA::GlFYVE	16653MBP_fw	5GCG AAT TCT ACC CAT ACG ATG TCC CAG ACT ACG CGC TCT CCA TCG CAA TTC CTC ACA AGA C-3	16653MBP_bw	GCTCTAGATCAGGGAGGCCCGTCCACCAC
22	MBP::HA::GlNECAP1	17195MBP_fw	gcGAATTCTACCCATACGATGTCCCAGACTACGCGCTCTCCATCGCAATTCCTCACAAGAC	17195MBP_bw	GCTCTAGATTACTTGGGAGGCGCCCCAAAATTG
23	pCWP1-2xFYVE::GFP	pSec2xFyveGFp_s	GCACTAGTATGGATGGTACCGAGCTCGAAAG	pSec2xFyveGFp_as	GCTTAATTAATTACTTGTACAGCTCGTCCATG
24	pCWP1-GFP::P4C	pSecGFP4CSidC_s	GCACTAGTATGCAGGTGAGCAAGGGCGAG	pSecGFP4CSidC_as	GCTTAATTAACTAAAAGAATTCAATTGCTTCATC
25	Pendo-16811-HA	pE16811HA_SpeF	GCACTAGTGTGAAGAGTATGTCATGCGTG	pE16811_HAPacIB	GCTTAATTAACTACGCGTAGTCTGGGACATCGTATGGGTACTTTTTTCCATTTTGATCTGTAGAG
26	Pendo-103709-HA	pE103709fwAVR2	GCCCTAGGCTGACGACCTCGACGATAATT	pE103709revHApac	gcttaattaaCTACGCGTAGTCTGGGACATCGTATGGGTACTGTGTGGTGATTGTGATGGG
27	Pendo-NSF-HA (part A)	pE114776.NheI.f	CG GCTAGC AAGGCGAGGCCAACTTGAAGAG	114776_partA_rv	CG GCATGC A CAG GAG GAT CAC GCC CTG AG
28	Pendo-NSF-HA (part B)	114776_partB_fw	CG GCATGC CAACGTTTCATAGAACAAAGTGGGCAG	pE114776HAPac.b	GCTTAATTAATCACGCGTAGTCTGGGACATCGTATGGGTAGGATAGCGTTGCATTCAATGTCCTG
29	Pendo-HA-5785 (Promoter+HA fragment)	5785prom.AvrII.f	5'-GCT CTA GAC ATT TGA GGA CTT GTG GGG AAT TCA CTA AAC GTG CCA G-3'	5785prom.SphI.b	GCGCATGCCCAGCCTTTCTTTTTTAATGTTTTTGAAC
30	Pendo-HA-5785 (ORF fragment)	pE5785orf.SphI.f	GCGCATGCATGTACCCATACGATGTCCCAGACTACGCGGAAGAGATAGAATGTTCACTCATGG	pE5785orf.PacI.b	GCTTAATTAATCAATATCTGATCTCTGAGGGCTC
31	Pendo-HA-7309 (Promoter+HA fragment)	7309prom.AvrII.f	GCCCTAGGGTATGTGCTCCATCATAGTTCTCAG	7309prom.Xho.b	GCCTCGAGCGGTGAGCAATGCCAATTACCG
32	Pendo-HA-7309 (ORF fragment)	pE7309orf.XhoI.f	GCCTCGAGATGTACCCATACGATGTCCCAGACTACGCGGAGAACATGTATGACGACTTTATAGAC	pE7309orf.PacI.b	GCTTAATTAATTACTTAAAGATTGTGCTCAGGACG
33	Pendo-HA-10013 (Promoter+HA fragment)	10013prom.XbaI.f	5'-GCT CTA GAA ACC TGA GAG CCC AGG CTT TCC CAG AAG TGA AGA TTC ATT ATC GTC-3'	10013prom.SphI.b	GCGCATGCTTTTATGTTTTTTATTTTCTTCTACTCGTC
34	Pendo-HA-10013 (ORF fragment)	pE10013orf.SphI.f	GCGCATGCATGTACCCATACGATGTCCCAGACTACGCGGACGATTCTGGTAACGATATTGGAG	pE10013orf.PacI.b	GCTTAATTAATTAAGGACACTGCCACGTGAATC
35	Pendo-HA-14469 (Promoter+HA fragment)	pE14469.fl.Xba.fw	GCTCTAGAAAATAGACACACAAGCAAGGGAGAAGAG	pE14469HA.AvrII.bw	GCCCTAGGCGCGTAGTCTGGGACATCGTATGGGTACATAATTTCTCTTTTGGGTTTTGCCACACTAATG
36	Pendo-HA-14469 (ORF fragment)	pE14469orf.AvrII.fw	GCCCTAGGAGTGCCGGGAACATTTATGCGCTC	14469.fl.pac.bw	GCTTAATTAA TTAAGAAAACTTGATCGCGATGGGAACG
37	Pendo-HA-9605 (Promoter+HA fragment)	pEHA9605AvrII.f	GCCCTAGGCATATGGAGCGCCCCCTAC	pEHA9605prom.SpeI.bw	GCACTAGTTGATTCTGAGATTGACTATGGAATCAATC
38	Pendo-HA-9605 (ORF fragment)	pEHA9605orfSpeI.fw	GCACTAGTATGTACCCATACGATGTCCCAGACTACGCGATGATTGGATTAAAAAACCAAAAAGATCTTTTAAAC	pEHA9605orfPac.bw	GCTTAATTAATCACCTGCTGCGCTTTTTCTTAG
39	PCWP1-HA-9605-S74N	9605_S74N_s	AACACCTTCGTCAACGGATTCATTAAC	9605_ S74N_as	CTTCCCGACCCCGGTTTC
40	PCWP1-HA-9605-K73E	9605_K73E_s	5'-GAA ACC GGG GTC GGG GAG TCC ACC TTC GTC-3'	9605_ K73E_as	GAC GAA GGT GGA CTC CCC GAC CCC GGT TTC-3'
41	Pendo-HA-16717 (Promoter+HA fragment)	16717prom.XbaI.f	GCTCTAGAACCTTCCTGAGCTCGAAGGAC	16717prom.SpeI.b	GCACTAGTCCTGCAGAATATTCATGTTGGGCTG
42	Pendo-HA-16717 (ORF fragment)	pE16717orf.SpeI.f	GCACTAGTATGTACCCATACGATGTCCCAGACTACGCGCCCATCACAGAGGCCGTTATC	pE16717orf.PacI.b	GCTTAATTAATCACTTCTGGACCTGCCCGG
43	Pendo-GlNECAP-APEX2::2xHA (ORF fragment)	pE17195Xba_F	GCTCTAGAGTGTACCGACAGGAATGATACGCTC	17195.AvrIIbw	gcCCTAGGCTTGGGAGGCGCCCCAAAATTG
44	Pendo-GlNECAP-APEX2::2xHA (APEX fragment)	APEX2HA fw AVR2	gcCCTAGGGGCGGATCAGGCTCTGGAAA	APEX2HA rev pac	gcttaattaaTTAGGCGTAGTCAGGGACATCATA
45	Pendo-GlNECAP1∆WVIF-HA	∆PH_fw	TGATTGGCCTGGTGAGCAGGGCAACCTCAGCAT	∆PH_bw	ATGCTGAGGTTGCCCTGCTCACCAGGCCAATCA
46	pCWP1-NT-GlFYVE::HA (ORF fragment)	pC16653HA fw avr	GCCCTAGGATGTATTCGGGTCCTTACAATA	pC16653HA_NT_rev sph	GCGCATGCCCCGTCCACCACAAGCATGA
47	pCWP1-CT-GlFYVE::HA (ORF fragment)	pC16653HA_CT fw avr	GCCCTAGGATGCCTCCCAATCCCCTTGCTTAC	pE16653 rev Sph	GCGCATGCCGCCAGCTCCTCACTGTGAA
