# Supplementary material for: Phosphoinositide-binding proteins mark, shape and functionally modulate highly-diverged endocytic compartments in the parasitic protist Giardia lamblia
Source: PLoS Pathog. 2020 Feb 24;16(2):e1008317. doi: 10.1371/journal.ppat.1008317 (PMC7058353; doi:10.1371/journal.ppat.1008317)
Supplement: S9 Table — (XLSX) [file ppat.1008317.s015.xlsx]

## Sheet: Table S9 - Table S9. LO assay
Supplementary Table 9. Amino acid sequences of lipid-binding modules used in protein lipid-overlay assay
	Amino-acid position	Amino-acid sequence
GlPXD1	553-691	TIRIQVSEHNALHLPRSLFFTPDGKYKNYVRYLDYRKVFDRFTHTQVLMFIFAVSSQERKLKCISKTYEDFHVLHKELVGAFGYSAVPGLPSFRSMNMGGGRHEVIHDTQKRLTKYLTEINNVQALRTSAIYRSFLKHQ
GlPXD2	1665-1801	IEAPVRPGYESSLLSYVKVSSDPTTCHPTKFVARLTAHTWCIEQKSKPYVVYTFTISTEKGVFEVAKRFSELRELDKALRRVFPTVTLPKYPSSMGGKFTDEQLEERKRLLGRYMSQLNQIAVIRTSQVYKEFIQMK
GlPXD3	443-587	QVKDIKRTKSPKSPKRSGASEKNDNSRKERKGTSEARVLSYEVCSTGSGHPFVVYKIELPSQDGGESVVIHKRMKEIKAFHKRLQRNFPSITLPKLPQDRPWALGGNKLKFVQERSRLLEAYCGDINHNAMIYKSRIYKDYINEQ
GlPXD4	883-1023	HGAASSIVRSNKHRDSGRHVSLFVDTSSCSSFYVKVLSHRTVIISGSRPFISYYIELGMDGRRLHISCRFSEVKEHAAISAAYPAATLPDIPPDRPYALGGWKPEFIRERARLLEAYLYSMHSITFVRTSNIYRQFLKAA
GlPXD5	90-233	AEETGALSAIPSAFPPWGKPTVYDPQNPITHITAVIVDQPHTMMDRNHPYTQYMIFKSELPANKRYYMVYRRFNDVKRLAATLLDLKVGPLPSLPPQRSVFQSLYDPLFEDRRKRLAEYLQLLSSTLSVVQTDAFQHFLTEH
GlPXD6	39-178	VTPARLRNEGGCVTQTPIITETKESSDDPPPLSVCDNYTVCSNGGSHPFIVYDLLIPRKKHQVQVSKRFSTIKRLHADLLQEGLEHLPSFPRDRPWNLGGNRKGFVEERVREINNYFHRLLSNKAVVNSNAFKYFLSEND
GlFYVE	218-300	LSIAIPHKTLVPRTEWIQDKDVNNCQGCDTAFTLLNRRHHCRRCGRIFCNACCIKPIDILSDTGTDRLCKLCKAVMLVVDGPP
GlNECAP1	1-178	MEFEQVLATVTQVVAYKLPPTLNLSSFKCADWPGEWVIFQGNLSIISKGEACSVSLVAPDTGAEAARFPIEYKGTVPVVEKASDSSRYFVIVVKDPTGAKMAFIGIGFQERDGAFAFQAALADHGKLLDRKAHPPAQIVVNQDFSLKSGEKIKIGLGKKTGGTPSVPPGGFNFGAPPK
